# Supplementary material for: Conserved structural elements specialize ATAD1 as a membrane protein extraction machine
Source: eLife. 2022 May 12;11:e73941. doi: 10.7554/eLife.73941 (PMC9273213; doi:10.7554/eLife.73941)
Supplement: Figure 3—source data 1. [file elife-73941-fig3-data1.zip]

Archive with 11 entries (10 files):
- Source_data/
- Source_data/Figure3_figure_supplement1_original_blot_low_exposure.tiff
- __MACOSX/Source_data/._Figure3_figure_supplement1_original_blot_low_exposure.tiff
- Source_data/Figure3_figure_supplement1_uncropped_gel.png
- __MACOSX/Source_data/._Figure3_figure_supplement1_uncropped_gel.png
- Source_data/.DS_Store
- __MACOSX/Source_data/._.DS_Store
- Source_data/Figure3_figure_supplement1_original_blot_high_exposure.tiff
- __MACOSX/Source_data/._Figure3_figure_supplement1_original_blot_high_exposure.tiff
- Source_data/Figure3_source_data_1.txt
- __MACOSX/Source_data/._Figure3_source_data_1.txt
